# Supplementary material for: Single cell dynamic phenotyping
Source: Sci Rep. 2016 Oct 6;6:34785. doi: 10.1038/srep34785 (PMC5052535; doi:10.1038/srep34785)
Supplement: Supplementary Dataset 1 [file srep34785-s7.xls]

## Sheet: Harmony
cell.type	cell.id	nuc.by.eye.total	nuc.by.eye.ROC	TrAM.nuc	XY.by.eye.total	XY.by.eye.ROC	TrAM.XY
PC3	2		pass	1.17707		pass	1.36
PC3	5		pass	9.20291		pass	2.41
PC3	7		fail	4.81603		pass	3.58
PC3	14		pass	3.93441		pass	1.69
PC3	16		pass	2.39122		pass	1
PC3	18	fail	fail	30.2212	fail	fail	12.66
PC3	19		pass	2.75271		fail	3.51
PC3	24	pass			pass
PC3	26	fail	fail	20.2892	fail	fail	4.97
PC3	28	pass			pass
PC3	31		pass	13.8148		pass	1.85
PC3	32	pass			pass
PC3	37	pass			pass
PC3	39	fail	fail	18.7382	fail	fail	5.35
PC3	48	fail	fail	24.1963	fail	fail	8.92
PC3	49	fail			fail
PC3	50	pass			pass
PC3	51		pass	3.24832		pass	1.93
PC3	53		pass	2.06466		pass	1.38
PC3	56		pass	1.79564		pass	1.3
PC3	59	pass			pass
PC3	64		pass	1.26095		pass	1.16
PC3	67	pass			pass
PC3	68	fail
PC3	71		fail	23.3227		fail	13.39
PC3	77		fail	8.71496		fail	4.72
PC3	81	pass			pass
PC3	83	fail			pass
PC3	84	pass			pass
PC3	85		pass	1.30897		pass	1.3
PC3	89		pass	2.08349		pass	1.62
PC3	95	pass	pass	2.54493	pass	pass	1.88
PC3	99	fail			pass
PC3	102		pass	1.82685		pass	1.82
PC3	104		pass	2.29968		pass	1.62
PC3	106		pass	5.69993		pass	2.61
PC3	108		pass	2.19968		pass	1.7
PC3	110	pass			pass
PC3	112		pass	3.79952		pass	1.64
PC3	113	pass			pass
PC3	114	pass	pass	4.75897	fail	fail	3.17
PC3	115		pass	2.25504		pass	1.54
PC3	116		fail	3.10012		pass	1.35
PC3	120	pass			pass
PC3	121	pass	pass	6.39711	pass	pass	3.75
PC3	123		pass	6.04786		pass	1.79
PC3	124
PC3	125	pass			pass
PC3	130		pass	34.4957		fail	10.58
PC3	131		pass	3.39272		fail	3.41
PC3	138		pass	1.89325		pass	1.95
PC3	140
PC3	143	fail	fail	5.40398		pass	1.54
PC3	146		pass	1.81724		pass	2.53
PC3	150		pass	4.62308		pass	1.81
PC3	157		fail	37.3212		fail	19.61
PC3	158		pass	36.9042		fail	12.86
PC3	162		fail	7.55157		fail	3.96
PC3	163	pass			pass
PC3	164		fail	11.7678		fail	6.81
PC3	165	pass			pass
PC3	166		fail	33.6697		fail	6.28
PC3	167	pass	pass	2.85341	pass	pass	1.96
PC3	170		pass	2.17789		pass	1.62
PC3	171		pass	1.76912		pass	1.34
PC3	172
PC3	175	fail	fail	37.1792	fail	fail	6.15
PC3	177		pass	3.16928		pass	1.81
PC3	178		fail	9.83194		fail	5.16
PC3	179		pass	2.5755		pass	1.85
PC3	180		pass	4.79387		pass	2.6
PC3	181	pass			pass
PC3	182	pass			pass
PC3	184	pass			pass
PC3	187		pass	1.46525		pass	1.49
PC3	188	pass			pass
PC3	190		pass	4.76469		pass	1.32
PC3	192		fail	14.0226		pass	4.66
PC3	193		fail	24.3548		fail	12.2
PC3	194		pass	3.31884		pass	2.09
PC3	195		pass	4.06425		pass	2.54
PC3	197		pass	6.37013		pass	2.08
PC3	199		fail	3.77491		fail	3.8
PC3	201	fail			fail
PC3	204	fail
PC3	211	pass	pass	8.00753	pass	pass	1.87
PC3	218	pass			pass
PC3	219	pass			pass
PC3	220	pass			pass
PC3	224	pass	pass	2.70692	pass	pass	1.71
PC3	226	pass			fail
PC3	228	pass			pass
PC3	230	pass			pass
PC3	232		fail	13.5556		fail	6.42
PC3	234	pass			pass
PC3	235	pass			pass
PC3	238	pass			fail
HeLa	4	pass			pass
HeLa	7	pass			pass
HeLa	8	pass			pass
HeLa	10		pass	4.59528		pass	1.66
HeLa	11		pass	1.33791		pass	1.61
HeLa	12	pass			pass
HeLa	15	pass			pass
HeLa	16					fail	2.1
HeLa	20	pass			pass
HeLa	21	pass			pass
HeLa	23	fail			fail
HeLa	24	pass			pass
HeLa	25	pass			pass
HeLa	28	pass	pass	1.43333	pass	pass	1.77
HeLa	29	pass	pass	2.75393	pass	pass	1.62
HeLa	30	pass			pass
HeLa	31	pass			pass
HeLa	33		pass	5.87865		pass	1.45
HeLa	35		pass	0.604812		pass	1.37
HeLa	46					pass	1.33
HeLa	49		pass	1.61512		pass	1.49
HeLa	51		pass	1.75424		pass	1.71
HeLa	52		pass	1.36801		pass	1.18
HeLa	53					pass	1.4
HeLa	54		pass	2.35231		pass	1.48
HeLa	56		pass	1.5671		pass	1.38
HeLa	59	fail			fail	fail	3
HeLa	62	pass	pass	3.05475	fail	fail	2.62
HeLa	64		pass	1.27422		pass	1.8
HeLa	65		pass	1.43972		pass	1.95
HeLa	70	pass			pass
HeLa	71		pass	1.8893		pass	1.61
HeLa	73	pass			pass
HeLa	74	pass			pass
HeLa	77	pass			pass
HeLa	80	fail			fail	fail	5.34
HeLa	82	pass			fail
HeLa	85	pass			pass
HeLa	88	pass			pass
HeLa	89	pass			fail
HeLa	95	fail			fail
HeLa	97	pass			pass
HeLa	99					fail	2.2
HeLa	104	fail			fail
HeLa	108	pass			pass
HeLa	111	pass			pass
HeLa	112		pass	0.996651		pass	1.74
HeLa	115		pass	0.950868		pass	1.3
HeLa	116					fail	3.15
HeLa	117					fail	2.92
HeLa	118		pass	1.46444		pass	1.52
Panc-1	15	pass			fail
Panc-1	43	pass			pass
Panc-1	48	pass			pass
Panc-1	50	pass			pass
Panc-1	51	pass			pass
Panc-1	72	pass			fail
Panc-1	75	pass			fail
Panc-1	76	pass			fail
Panc-1	87	pass			pass
Panc-1	99	pass			pass
Panc-1	102	pass			pass
Panc-1	120					fail	6.47
Panc-1	139	pass			pass
Panc-1	147	pass			pass
Panc-1	152	pass			fail
Panc-1	156	pass			fail
Panc-1	159
Panc-1	164	pass	pass	4.34519	pass	pass	1.81
Panc-1	165	pass			pass
Panc-1	167
Panc-1	173	pass	pass	3.91941	pass	pass	1.59
Panc-1	181		pass	2.78406		pass	1.75
Panc-1	185	pass			fail
Panc-1	186
Panc-1	188	fail			fail	fail	5.95
Panc-1	197	pass			fail
Panc-1	232	pass			pass
Panc-1	234	pass			pass
Panc-1	235	pass			pass
Panc-1	264	pass			pass
Panc-1	286					fail	6.68
Panc-1	324	pass			pass
Panc-1	334	pass			pass
Panc-1	352					pass	1.98
Panc-1	355	pass	pass	8.48675	pass	pass	1.83
Panc-1	356		pass	1.98356		pass	2.23
Panc-1	358	pass			pass
Panc-1	359	pass			pass
Panc-1	361		pass	2.0398		pass	1.3
Panc-1	362		pass	4.16696		pass	2.4
Panc-1	365		pass	1.41723		pass	1.79
Panc-1	370	pass			pass
Panc-1	372		pass	1.86754		pass	1.95
Panc-1	375		fail	9.74597		fail	6.31
Panc-1	379		pass	2.94024		pass	2.54
Panc-1	382		pass	1.54772		pass	1.76
Panc-1	396					fail	4.61
Panc-1	397		pass	1.24257		pass	1.75
Panc-1	410		pass	0.842337		pass	2.15
Panc-1	422		pass	2.59084		pass	2.24
Panc-1	427		pass	1.733		pass	1.52

## Sheet: Cell Profiler
cell.type	cell.id	nuc.by.eye.total	nuc.by.eye.ROC	TrAM.nuc
PC3	9		pass	1.2759
PC3	12		fail	3.86042
PC3	17		pass	1.19533
PC3	19	pass
PC3	22		pass	2.0198
PC3	24		pass	1.12087
PC3	25	pass
PC3	26		pass	1.02444
PC3	30		pass	0.929949
PC3	34	pass
PC3	35		pass	1.30802
PC3	36	pass
PC3	37	pass
PC3	41	pass
PC3	44	pass
PC3	45	pass
PC3	54	pass
PC3	55	pass
PC3	56		pass	2.59607
PC3	68		pass	2.09097
PC3	71	pass	pass	2.23274
PC3	72		fail	3.7385
PC3	77		pass	2.52976
PC3	80		pass	1.96113
PC3	88		pass	1.32741
PC3	90		pass	1.29936
PC3	93		pass	1.22063
PC3	95		fail	7.64728
PC3	100	fail	fail	12.1727
PC3	101	pass
PC3	103		pass	2.52185
PC3	106		pass	1.73052
PC3	110		pass	1.89231
PC3	114	pass
PC3	115	pass	pass	1.25967
PC3	127		pass	1.39859
PC3	129		pass	1.41125
PC3	131	fail	fail	3.18046
PC3	133		pass	1.14813
PC3	139	pass
PC3	143	pass
PC3	148		pass	2.444
PC3	149	pass
PC3	151		pass	1.5075
PC3	157	pass
PC3	164	pass
PC3	171	pass
PC3	174		pass	1.24031
PC3	175		pass	1.95979
PC3	176		pass	1.15475
PC3	177	fail
PC3	181	pass
PC3	198	pass
PC3	200		pass	3.37369
PC3	201	pass	pass	2.80039
PC3	203		pass	1.07748
PC3	206	pass
PC3	208		pass	4.42982
PC3	209		pass	3.24412
PC3	210		pass	2.11436
PC3	211		pass	1.50961
PC3	239		pass	2.647
PC3	240	pass	pass	2.45349
PC3	242		pass	0.829111
PC3	243		pass	2.02737
PC3	246
HeLa	4		pass	3.20689
HeLa	5		pass	3.20479
HeLa	6	pass	pass	1.03733
HeLa	8		pass	2.11229
HeLa	9	fail
HeLa	12		pass	1.3973
HeLa	13		pass	2.10577
HeLa	14		pass	0.570874
HeLa	15	pass
HeLa	16	pass	pass	0.980263
HeLa	20	pass
HeLa	22		fail	2.88805
HeLa	23	fail	fail	1.22804
HeLa	24		pass	1.22388
HeLa	26		fail	3.37143
HeLa	27		pass	2.48479
HeLa	29		pass	1.4629
HeLa	31		pass	2.4564
HeLa	37	pass	pass	2.94576
HeLa	39	pass	pass	1.64337
HeLa	41		pass	3.23202
HeLa	49	fail	fail	4.39266
HeLa	52	pass	pass	1.39824
HeLa	53	pass
HeLa	54	pass	pass	3.14537
HeLa	57	pass	pass	2.45644
HeLa	58	fail
HeLa	59	pass
HeLa	60		pass	3.18587
HeLa	61	pass
HeLa	62		pass	0.870117
HeLa	63		pass	1.75777
HeLa	64	pass	pass	2.7619
HeLa	66	fail
HeLa	68	fail
HeLa	70	fail
HeLa	71	fail	fail	2.91614
HeLa	78	pass
HeLa	79	pass
HeLa	81	pass
HeLa	85	fail
HeLa	94		pass	2.78769
HeLa	96	pass	pass	1.15691
HeLa	99	fail	fail	25.0846
HeLa	100		pass	2.28102
HeLa	101	pass
HeLa	102	fail
HeLa	104	pass
HeLa	105	pass
HeLa	106	fail
HeLa	107	pass
HeLa	108	fail	pass	3.79584
HeLa	110	pass
HeLa	117	pass
HeLa	118	fail	fail	3.3987
HeLa	122	pass
HeLa	126		fail	8.83092
HeLa	127		fail	2.45545
Panc-1	13		fail	12.9724
Panc-1	39	pass
Panc-1	51	pass
Panc-1	52	pass
Panc-1	72	fail	fail	13.1511
Panc-1	76	fail	fail	13.2143
Panc-1	77		pass	1.4521
Panc-1	88		pass	1.45143
Panc-1	102		pass	2.50154
Panc-1	108		pass	3.57475
Panc-1	128	pass
Panc-1	138		pass	2.30861
Panc-1	141	fail
Panc-1	144	pass	pass	1.35147
Panc-1	147	pass
Panc-1	148	pass	pass	1.77739
Panc-1	151		pass	3.18671
Panc-1	158	pass
Panc-1	167	pass
Panc-1	171	pass
Panc-1	173		pass	1.4041
Panc-1	183	pass
Panc-1	187		fail	4.47438
Panc-1	190		fail	8.8221
Panc-1	191		pass	0.928814
Panc-1	194	≥	pass	1.87817
Panc-1	205		pass	2.12006
Panc-1	208		fail	5.4649
Panc-1	239	pass
Panc-1	241	pass
Panc-1	246	fail
Panc-1	257	pass
Panc-1	259		fail	6.25783
Panc-1	278	pass
Panc-1	314	pass	pass	0.712676
Panc-1	318	pass
Panc-1	330		fail	12.3172
Panc-1	342	pass
Panc-1	345	fail
Panc-1	346	pass
Panc-1	348	pass
Panc-1	358	pass
Panc-1	361	pass
Panc-1	379	pass
Panc-1	400	pass	pass	3.48383
Panc-1	407	pass
Panc-1	408	pass
Panc-1	409	pass
Panc-1	412		pass	2.98806
Panc-1	415		fail	2.9644
Panc-1	416	pass
Panc-1	420
Panc-1	421	pass
Panc-1	427	pass

## Sheet: Imaris
cell.type	cell.id	nuc.by.eye.total	nuc.by.eye.ROC	TrAM.Nuc
PC3	1000000004	fail
PC3	1000000005	pass	pass	1.24662
PC3	1000000006		pass	0.742169
PC3	1000000008	pass	pass	0.734976
PC3	1000000012		fail	2.31439
PC3	1000000013
PC3	1000000015		pass	1.09883
PC3	1000000016	pass
PC3	1000000017	pass
PC3	1000000018	pass
PC3	1000000019	pass
PC3	1000000020		pass	0.898349
PC3	1000000021	pass	pass	0.743792
PC3	1000000024	pass
PC3	1000000025	fail
PC3	1000000031		pass	0.72785
PC3	1000000034		pass	0.811533
PC3	1000000038
PC3	1000000040	fail
PC3	1000000055		fail	1.25558
PC3	1000000057
PC3	1000000059	pass	pass	0.887122
PC3	1000000063	pass	pass	0.630458
PC3	1000000065	pass	pass	1.04208
PC3	1000000071		pass	0.894814
PC3	1000000078		pass	0.842917
PC3	1000000079	fail
PC3	1000000080		pass	1.03412
PC3	1000000081	pass	pass	1.03093
PC3	1000000083	pass	pass	1.391
PC3	1000000084	fail	fail	2.66524
PC3	1000000085	pass	pass	1.20661
PC3	1000000089		pass	1.86588
PC3	1000000091
PC3	1000000103	pass
PC3	1000000157		pass	1.82161
PC3	1000000160	pass
PC3	1000000161
PC3	1000000164	fail
PC3	1000000165		fail	3.38318
PC3	1000000166	pass
PC3	1000000171		pass	0.863327
PC3	1000000172	pass	pass	0.775357
PC3	1000000196	pass
PC3	1000000199	fail
PC3	1000000202		fail	28.0247
PC3	1000000206		pass	0.968359
PC3	1000000207	pass	pass	0.756044
PC3	1000000209	pass	pass	1.94474
PC3	1000000215	pass	pass	0.96537
PC3	1000000217		pass	1.05695
PC3	1000000226
PC3	1000000220	pass
PC3	1000000221	pass
PC3	1000000222	pass	pass	0.831445
PC3	1000000224	pass
PC3	1000000230
PC3	1000000237
PC3	1000000239
PC3	1000000240
PC3	1000000243		fail	16.947
PC3	1000000250	pass	pass	2.73711
PC3	1000000251	pass	pass	1.32537
PC3	1000000255
PC3	1000000267	fail
PC3	1000000247
PC3	1000000289
PC3	1000000141
PC3	1000000150
PC3	1000000163
PC3	1000000174
PC3	1000000200
PC3	1000000201
PC3	1000000204
PC3	1000000219
PC3	1000000228
PC3	1000000244	pass
PC3	1000000249
PC3	1000000254
PC3	1000000257	fail
PC3	1000000259	fail
PC3	1000000261
PC3	1000000263
PC3	1000000265
PC3	1000000268
PC3	1000000271
PC3	1000000273
PC3	1000000276
PC3	1000000284
PC3	1000000286
PC3	1000000297	pass
PC3	1000000310	pass
PC3	1000000312	pass
PC3	1000000314
PC3	1000000316
PC3	1000000319
HeLa	1000000003		pass	1.07279
HeLa	1000000004		pass	1.7934
HeLa	1000000007		pass	0.822073
HeLa	1000000009	pass	pass	1.49592
HeLa	1000000012		pass	37.6055
HeLa	1000000013	pass	pass	2.1003
HeLa	1000000025	pass
HeLa	1000000029
HeLa	1000000031
HeLa	1000000034
HeLa	1000000036	pass
HeLa	1000000038
HeLa	1000000041	pass	fail	21.813
HeLa	1000000042	fail
HeLa	1000000045	fail
HeLa	1000000048	fail
HeLa	1000000049
HeLa	1000000050	fail
HeLa	1000000059	pass	pass	2.06571
HeLa	1000000060	fail
HeLa	1000000061	pass	fail	2.98742
HeLa	1000000062		fail	1.31779
HeLa	1000000065
HeLa	1000000070
HeLa	1000000074	pass
HeLa	1000000076		pass	1.55586
HeLa	1000000077
HeLa	1000000078		pass	1.07384
HeLa	1000000079
HeLa	1000000080	pass	pass	2.09893
HeLa	1000000089
HeLa	1000000090	pass
HeLa	1000000097
HeLa	1000000100
HeLa	1000000101		pass	1.88823
HeLa	1000000102
HeLa	1000000103
HeLa	1000000104		pass	1.90888
HeLa	1000000105	pass
HeLa	1000000106
HeLa	1000000107	pass
HeLa	1000000108	pass	fail	6.14893
HeLa	1000000111
HeLa	1000000114	pass
HeLa	1000000116	pass
HeLa	1000000118
HeLa	1000000119	fail
HeLa	1000000121	pass
HeLa	1000000125	pass
HeLa	1000000130
HeLa	1000000133
HeLa	1000000134
HeLa	1000000136
HeLa	1000000144
Panc-1	1000000009
Panc-1	1000000015
Panc-1	1000000019	fail	pass	0.678023
Panc-1	1000000020	pass
Panc-1	1000000028	pass	pass	0.936682
Panc-1	1000000032		fail	4.3563
Panc-1	1000000034		pass	1.52695
Panc-1	1000000038		pass	1.48992
Panc-1	1000000040	pass	pass	1.48009
Panc-1	1000000046		pass	1.54809
Panc-1	1000000048	fail	pass	1.06229
Panc-1	1000000089		pass	1.6504
Panc-1	1000000061		fail	10.1135
Panc-1	1000000066		fail	8.69703
Panc-1	1000000079		pass	0.578517
Panc-1	1000000082	pass	fail	9.32447
Panc-1	1000000083		pass	2.3832
Panc-1	1000000086		fail	23.255
Panc-1	1000000087
Panc-1	1000000089		pass	1.6504
Panc-1	1000000106
Panc-1	1000000112
Panc-1	1000000118	fail
Panc-1	1000000120	pass
Panc-1	1000000125
Panc-1	1000000130
Panc-1	1000000135	pass
Panc-1	1000000136
Panc-1	1000000140
Panc-1	1000000141
Panc-1	1000000143	pass	pass	3.95195
Panc-1	1000000144	pass
Panc-1	1000000146	pass
Panc-1	1000000148	pass
Panc-1	1000000156
Panc-1	1000000158	pass
Panc-1	1000000163	pass
Panc-1	1000000176
Panc-1	1000000178
Panc-1	1000000180
Panc-1	1000000181	pass
Panc-1	1000000183	pass
Panc-1	1000000184	pass
Panc-1	1000000186	pass
Panc-1	1000000188	pass
Panc-1	1000000205
Panc-1	1000000206
Panc-1	1000000207		pass	5.80997
Panc-1	1000000208		pass	5.60186
Panc-1	1000000210
Panc-1	1000000211	pass	pass	5.27853
Panc-1	1000000212	pass	pass	2.07711
Panc-1	1000000214
Panc-1	1000000225
Panc-1	1000000227		pass	4.72282
Panc-1	1000000228		fail	1.95444
Panc-1	1000000229		pass	3.81141
Panc-1	1000000230
Panc-1	1000000231
Panc-1	1000000239
Panc-1	1000000246	fail	pass	1.40017
Panc-1	1000000248		pass	1.11187
Panc-1	1000000257
Panc-1	1000000269
Panc-1	1000000281	pass
Panc-1	1000000282	pass	fail	4.71
Panc-1	1000000286	pass
Panc-1	1000000297	pass	pass	2.78073
Panc-1	1000000300	pass	pass	2.74824
Panc-1	1000000306
Panc-1	1000000308
Panc-1	1000000310
Panc-1	1000000312
Panc-1	1000000313
Panc-1	1000000320
Panc-1	1000000325		pass	2.84057
Panc-1	1000000326
Panc-1	1000000327		pass	1.70033
Panc-1	1000000331		pass	1.17897
Panc-1	1000000333		pass	1.95005
Panc-1	1000000344	pass	fail	6.47178
Panc-1	1000000353	pass
Panc-1	1000000354		pass	5.4237
Panc-1	1000000355
Panc-1	1000000356
Panc-1	1000000357
Panc-1	1000000366	pass
Panc-1	1000000370		pass	2.228
Panc-1	1000000372	pass
Panc-1	1000000373	pass
Panc-1	1000000377	pass	fail	17.7635
Panc-1	1000000381
Panc-1	1000000382	pass
Panc-1	1000000388
Panc-1	1000000397		fail	6.81092
Panc-1	1000000398	fail
Panc-1	1000000400	pass
Panc-1	1000000401	pass
Panc-1	1000000403	pass
Panc-1	1000000405
Panc-1	1000000409
Panc-1	1000000415
Panc-1	1000000417
Panc-1	1000000420
Panc-1	1000000425
Panc-1	1000000427
Panc-1	1000000446
Panc-1	1000000451		pass	4.10371
Panc-1	1000000453
Panc-1	1000000454
Panc-1	1000000467	pass	fail	14.4425
Panc-1	1000000469
Panc-1	1000000472
Panc-1	1000000473

## Sheet: AR translocation
cell.type	cell.id	Field	responder.by.eye	GFPnuc/cyto.change
PC3_GFP-AR_K22	1	1	TRUE	0.83414
PC3_GFP-AR_K22	4	1	TRUE	1.07375
PC3_GFP-AR_K22	5	1	TRUE	0.26205
PC3_GFP-AR	6	1	TRUE	0.17813
PC3_GFP-AR_K22	8	1	TRUE	0.71897
PC3_GFP-AR_K22	9	1	TRUE	0.61209
PC3_GFP-AR_K22	12	1	TRUE	0.43196
PC3_GFP-AR_K22	16	1	TRUE	1.09914
PC3_GFP-AR	17	1	TRUE	0.58139
PC3_GFP-AR_K22	19	1	TRUE	0.64728
PC3_GFP-AR_K22	20	1	TRUE	1.14631
PC3_GFP-AR_K22	21	1	TRUE	0.75178
PC3_GFP-AR_K22	22	1	FALSE	0.00826
PC3_GFP-AR	23	1	TRUE	0.48875
PC3_GFP-AR_K22	23	1	FALSE	0.04062
PC3_GFP-AR	24	1	TRUE	0.36121
PC3_GFP-AR_K22	25	1	TRUE	0.63832
PC3_GFP-AR_K22	26	1	FALSE	0.02588
PC3_GFP-AR_K22	27	1	TRUE	0.594616
PC3_GFP-AR_K22	28	1	FALSE	0.08979
PC3_GFP-AR	29	1	TRUE	0.623565
PC3_GFP-AR_K22	29	1	TRUE	0.83052
PC3_GFP-AR_K22	31	1	TRUE	0.47187
PC3_GFP-AR_K22	32	1	TRUE	1.01345
PC3_GFP-AR_K22	33	1	TRUE	0.72965
PC3_GFP-AR_K22	34	1	TRUE	0.18128
PC3_GFP-AR_K22	35	1	TRUE	1.00332
PC3_GFP-AR_K22	36	1	FALSE	0.12371
PC3_GFP-AR	38	1	TRUE	0.36092
PC3_GFP-AR_K22	39	1	TRUE	0.76409
PC3_GFP-AR_K22	40	1	TRUE	0.40272
PC3_GFP-AR	41	1	TRUE	0.751328
PC3_GFP-AR_K22	42	1	TRUE	0.4968
PC3_GFP-AR	44	1	TRUE	0.60467
PC3_GFP-AR	45	1	TRUE	0.77569
PC3_GFP-AR_K22	45	1	TRUE	0.69099
PC3_GFP-AR	46	1	TRUE	0.89209
PC3_GFP-AR_K22	48	1	FALSE	0.09626
PC3_GFP-AR_K22	51	1	TRUE	1.27507
PC3_GFP-AR_K22	52	1	TRUE	0.84769
PC3_GFP-AR	55	1	TRUE	0.2504
PC3_GFP-AR_K22	55	1	TRUE	0.80321
PC3_GFP-AR	58	1	TRUE	0.5617
PC3_GFP-AR_K22	60	1	TRUE	1.33007
PC3_GFP-AR	61	1	TRUE	0.714834
PC3_GFP-AR_K22	61	1	TRUE	0.94199
PC3_GFP-AR_K22	63	1	TRUE	0.34114
PC3_GFP-AR	64	1	TRUE	0.36521
PC3_GFP-AR_K22	64	1	TRUE	1.00302
PC3_GFP-AR_K22	65	1	TRUE	0.63366
PC3_GFP-AR_K22	68	1	TRUE	0.15333
PC3_GFP-AR	11	2	TRUE	0.55706
PC3_GFP-AR	110	2	FALSE	0.03746
PC3_GFP-AR	115	2	FALSE	-0.144107
PC3_GFP-AR	116	2	FALSE	0.04128
PC3_GFP-AR	12	2	TRUE	0.16535
PC3_GFP-AR	120	2	FALSE	0.05652
PC3_GFP-AR	122	2	TRUE	0.35297
PC3_GFP-AR	123	2	TRUE	0.92773
PC3_GFP-AR	124	2	FALSE	-0.50588
PC3_GFP-AR	125	2	FALSE	-3.41573
PC3_GFP-AR	13	2	TRUE	1.05341
PC3_GFP-AR	130	2	FALSE	0.25718
PC3_GFP-AR	138	2	FALSE	0.01229
PC3_GFP-AR	139	2	TRUE	0.8652
PC3_GFP-AR_K22	70	1	TRUE	0.48892
PC3_GFP-AR_K22	71	1	FALSE	0.20569
PC3_GFP-AR	72	1	TRUE	0.31086
PC3_GFP-AR_K22	74	1	TRUE	0.40615
PC3_GFP-AR	77	1	FALSE	-0.00104
PC3_GFP-AR	78	1	FALSE	0.097814
PC3_GFP-AR_K22	78	1	TRUE	0.164429
PC3_GFP-AR	84	1	TRUE	0.43058
PC3_GFP-AR	89	1	TRUE	0.82992
PC3_GFP-AR	90	1	TRUE	0.58758
PC3_GFP-AR	93	1	TRUE	0.26045
PC3_GFP-AR	95	1	TRUE	1.01736
PC3_GFP-AR	97	1	TRUE	0.56917
PC3_GFP-AR	108	1	TRUE	0.30924
PC3_GFP-AR	110	1	TRUE	0.60531
PC3_GFP-AR	111	1	TRUE	0.95109
PC3_GFP-AR	114	1	TRUE	0.39481
PC3_GFP-AR	116	1	TRUE	0.51883
PC3_GFP-AR	117	1	TRUE	0.97494
PC3_GFP-AR	118	1	TRUE	0.75735
PC3_GFP-AR	119	1	TRUE	0.83395
PC3_GFP-AR	126	1	TRUE	0.20674
PC3_GFP-AR	127	1	TRUE	1.74155
PC3_GFP-AR	130	1	TRUE	0.75574
PC3_GFP-AR	134	1	TRUE	0.738604
PC3_GFP-AR	139	1	TRUE	0.71487
PC3_GFP-AR	141	1	TRUE	0.63705
PC3_GFP-AR	142	1	FALSE	0.10695
PC3_GFP-AR	143	1	TRUE	0.8419
PC3_GFP-AR	145	1	TRUE	0.28921
PC3_GFP-AR	146	1	TRUE	0.38813
PC3_GFP-AR	150	1	TRUE	0.84471
PC3_GFP-AR	152	1	TRUE	0.68177
PC3_GFP-AR	154	1	TRUE	0.79268
PC3_GFP-AR	159	1	TRUE	0.34626
PC3_GFP-AR	161	1	TRUE	0.59624
PC3_GFP-AR	170	1	FALSE	0.60367
PC3_GFP-AR	172	1	TRUE	0.40343
PC3_GFP-AR	174	1	TRUE	0.62742
PC3_GFP-AR	178	1	TRUE	0.39344
PC3_GFP-AR	180	1	TRUE	0.85519
PC3_GFP-AR_K22	71	2	FALSE	0.05566
PC3_GFP-AR_K22	72	2	FALSE	-0.19049
PC3_GFP-AR_K22	73	2	FALSE	0.00363
PC3_GFP-AR_K22	74	2	FALSE	0.03766
PC3_GFP-AR_K22	75	2	TRUE	0.40156
PC3_GFP-AR_K22	77	2	TRUE	0.94922
PC3_GFP-AR_K22	79	2	TRUE	0.46427
PC3_GFP-AR_K22	81	2	TRUE	0.51338
PC3_GFP-AR_K22	82	2	TRUE	1.08223
PC3_GFP-AR_K22	88	2	TRUE	0.51159
PC3_GFP-AR_K22	89	2	TRUE	1.65767
PC3_GFP-AR_K22	90	2	TRUE	0.5833
PC3_GFP-AR_K22	92	2	TRUE	0.13444
PC3_GFP-AR_K22	93	2	FALSE	0.0044
PC3_GFP-AR_K22	99	2	TRUE	0.56022

## Sheet: Phototoxcicity
cell.type	field	cell.id	phototoxicity.by.eye	by.eye.ROC	TrAM
HeLa	1	6	FALSE	pass	3.04581
HeLa	1	8	FALSE	pass	2.10028
HeLa	1	10	FALSE	pass	2.76005
HeLa	1	13	FALSE	fail	11.9133
HeLa	1	14	TRUE	pass	2.14632
HeLa	1	26	FALSE	pass	1.53291
HeLa	1	33	FALSE	fail	4.96652
HeLa	1	34	TRUE	fail	8.91254
HeLa	1	45	FALSE	pass	1.90439
HeLa	1	59	FALSE	pass	2.05742
HeLa	1	63	FALSE	pass	1.52224
HeLa	1	77	FALSE	fail	3.25653
HeLa	1	92	FALSE	fail	4.88657
HeLa	1	96	FALSE	fail	6.88442
HeLa	1	97	FALSE	fail	4.82012
HeLa	1	124	FALSE	fail	3.49606
HeLa	1	125	FALSE	fail	2.04837
HeLa	1	126	FALSE	pass	2.0189
HeLa	1	127	FALSE	pass	2.37539
HeLa	1	129	FALSE	fail	10.271
HeLa	1	132	FALSE	pass	1.94374
HeLa	1	133	FALSE	fail	2.77218
HeLa	1	134	FALSE	pass	3.33746
HeLa	1	136	FALSE	fail	8.57697
HeLa	1	141	FALSE	fail	6.73208
HeLa	1	143	FALSE	fail	2.43237
HeLa	1	156	FALSE	fail	3.54955
HeLa	1	162	FALSE	fail	15.8885
HeLa	1	180	FALSE	pass	2.36253
HeLa	1	186	FALSE	pass	2.91884
HeLa	7	6	FALSE	fail	4.43176
HeLa	7	7	FALSE	pass	3.13044
HeLa	7	8	TRUE	pass	2.50645
HeLa	7	16	TRUE	pass	2.40886
HeLa	7	17	TRUE	pass	2.18459
HeLa	7	23	FALSE	pass	4.74749
HeLa	7	29	FALSE	pass	3.26624
HeLa	7	54	FALSE	fail	7.06272
HeLa	7	57	FALSE	fail	3.36038
HeLa	7	68	FALSE	pass	2.53095
HeLa	7	79	FALSE	fail	20.2209
HeLa	7	87	TRUE	pass	1.61029
HeLa	7	91	FALSE	pass	3.18878
HeLa	7	91	FALSE	pass	3.18878
HeLa	7	97	FALSE	pass	3.32663
HeLa	7	106	FALSE	pass	2.82408
HeLa	7	110	TRUE	pass	2.30988
HeLa	7	131	FALSE	pass	1.85032
HeLa	9	19	FALSE	fail	6.63721
HeLa	9	22	FALSE	fail	5.82505
HeLa	9	23	FALSE	fail	7.55351
HeLa	9	27	TRUE	pass	4.42051
HeLa	9	28	FALSE	fail	9.9234
HeLa	9	29	FALSE	fail	6.94537
HeLa	9	34	FALSE	pass	3.13861
HeLa	9	35	FALSE	fail	3.93538
HeLa	9	41	TRUE	pass	1.79162
HeLa	9	51	TRUE	pass	2.08774
HeLa	9	60	FALSE	fail	13.9757
HeLa	9	61	FALSE	fail	3.95687
HeLa	9	67	FALSE	pass	1.92835
HeLa	9	82	FALSE	pass	2.60627
HeLa	9	138	TRUE	fail	11.412
HeLa	9	139	TRUE	fail	8.41005
HeLa	19	19	FALSE	fail	8.07229
HeLa	19	26	FALSE	pass	1.70722
HeLa	19	33	TRUE	pass	2.16992
HeLa	19	34	FALSE	fail	3.43068
HeLa	19	36	FALSE	pass	1.99722
HeLa	19	42	FALSE	pass	5.26002
HeLa	19	44	FALSE	pass	1.24944
HeLa	19	45	FALSE	fail	14.9067
HeLa	19	46	FALSE	pass	1.99457
HeLa	19	53	FALSE	pass	2.47273
HeLa	19	55	FALSE	pass	2.1215
HeLa	19	60	FALSE	pass	2.34422
HeLa	19	64	FALSE	pass	1.85561
HeLa	19	71	TRUE	fail	8.51751
HeLa	19	74	FALSE	pass	6.03012
HeLa	19	77	FALSE	fail	9.35445
HeLa	19	94	FALSE	pass	2.66424
HeLa	19	109	FALSE	fail	3.65416
HeLa	19	119	FALSE	pass	3.71511
HeLa	19	127	FALSE	pass	1.75765
HeLa	19	129	FALSE	pass	1.97259
HeLa	19	132	FALSE	fail	4.82872
HeLa	19	137	FALSE	fail	11.682
HeLa	19	142	FALSE	pass	2.55109
HeLa	19	188	FALSE	pass	3.28639
HeLa	20	7	FALSE	pass	2.22214
HeLa	20	11	FALSE	pass	2.25509
HeLa	20	12	FALSE	pass	1.42857
HeLa	20	20	FALSE	fail	2.70597
HeLa	20	32	TRUE	pass	1.38829
HeLa	20	35	TRUE	pass	1.3255
HeLa	20	37	FALSE	pass	1.39901
HeLa	20	44	TRUE	pass	1.31317
HeLa	20	67	FALSE	pass	1.8872
HeLa	20	68	FALSE	pass	1.16963
HeLa	20	71	FALSE	pass	2.30613

## Sheet: Mitosis
cell.type	field	cell.id	by.eye.ROC	mitosis.by.eye	daughter.IDs.by.eye	TrAM	max.nuc.area.change
HeLa	4	1	pass	FALSE		1.54298	8.17
HeLa	4	2	pass	TRUE	34+35
HeLa	4	3	pass	FALSE		2.21129	6.87
HeLa	4	4	pass	TRUE	90+91	2.02409	100.51
HeLa	4	5	fail	FALSE		6.5645	17
HeLa	4	6	fail	TRUE	74+75	5.96906	22.1
HeLa	4	8	pass	FALSE		2.61552	8.25
HeLa	4	10	pass	TRUE	66+67	3.10845	33.65
HeLa	4	12	pass	FALSE		2.9983	9.44
HeLa	4	13	pass	TRUE	41+42		42.99
HeLa	4	14	pass	TRUE	57+58	1.93363	34.49
HeLa	4	15	pass	TRUE	51+52	0.979709	34.36
HeLa	4	25	pass	TRUE	68+69	2.2991	24.8
HeLa	4	26	pass	FALSE		2.73164	53.77
HeLa	4	27	pass	TRUE	80+81	3.05873	37.8
HeLa	4	28	pass	TRUE	88+89	1.78717	57.16
HeLa	4	30	fail	FALSE		6.73454	8.99
HeLa	4	31	fail	FALSE		4.62498	26.71
HeLa	4	32	fail	FALSE		4.86037	33.77
HeLa	4	33	pass	TRUE	59+60	1.95826	47.93
HeLa	4	34	pass	FALSE		3.36677	13.77
HeLa	4	35	pass	FALSE		2.64484	19.7
HeLa	4	39	pass	FALSE		3.62241	13.81
HeLa	4	51	pass	FALSE		1.84172	19.48
HeLa	4	52	pass	FALSE		3.6398	31.61
HeLa	7	1	pass	TRUE	88+89	1.16806	24.11
HeLa	7	26	fail	TRUE	missed	3.35274	44.89
HeLa	7	30	fail	FALSE		7.84758	62.72
HeLa	7	35	pass	TRUE	68+69
HeLa	7	36	pass	TRUE	63+64
HeLa	7	40	pass	TRUE	103+104, then mistracked	1.80996	94.36
HeLa	7	43	pass	TRUE	134+148	0.901379	25.88
HeLa	7	44	pass	TRUE	161+162	2.52428	45.84
HeLa	7	45	pass	FALSE		2.69201	6.83
HeLa	7	48	pass	TRUE	80+81	1.57927	36.01
HeLa	7	88	pass	FALSE		1.62943	22.5
HeLa	7	89	pass	FALSE		2.43879	12.27
HeLa	5	4	pass	FALSE		3.02482	6.9
HeLa	5	6	pass	FALSE		6.67617	10.47
HeLa	5	8	pass	TRUE	131+132		87.56
HeLa	5	10	fail	TRUE	missed	9.78412	34.12
HeLa	5	26	pass	TRUE	115+116
HeLa	5	29	pass	FALSE		2.24283	8.39
HeLa	5	30	pass	FALSE		3.33237	6.35
HeLa	5	34	pass	FALSE		3.68233	8.54
HeLa	5	35	pass	TRUE	158+159	3.95395	27.56
HeLa	5	41	fail	FALSE		11.92	52.14
HeLa	5	46	fail	FALSE		2.31655	10.59
HeLa	5	54	fail	FALSE		3.73796	14.33
HeLa	5	59	fail	FALSE		6.62694	9.39
HeLa	5	60	pass	TRUE	184+185	1.49944	18.34
HeLa	5	64	fail	FALSE		8.74278	19.69
HeLa	5	68	fail	TRUE	248+249	4.7307	26.58
HeLa	5	69	pass	TRUE	179+180	1.662	6.49
HeLa	5	70	fail	FALSE	148+149	3.9021	12.4
HeLa	5	75	pass	TRUE		1.46939	7.81
HeLa	5	76	pass	FALSE		2.7819	4.99
HeLa	5	77	pass	FALSE		1.43807	4.68
HeLa	5	78	pass	TRUE	129+137
HeLa	5	79	fail	TRUE	116+117	4.68781	52.22
HeLa	5	98	fail	FALSE		11.9833	55.49
HeLa	5	187	fail	FALSE		1.95688	3.75
HeLa	13	1	pass	FALSE		10.3864	35.46
HeLa	13	2	pass	FALSE		2.27522	6.59
HeLa	13	3	pass	FALSE		2.39449	8.07
HeLa	13	4	pass	TRUE	60+61	1.39599	37.14
HeLa	13	5	pass	TRUE	78+79	2.05726	27.33
HeLa	13	6	pass	FALSE		1.80639	10.57
HeLa	13	13	pass	TRUE	64+65	1.4155	36.67
HeLa	13	14	pass	TRUE	46+47	0.839516	55.14
HeLa	13	17	pass	FALSE		2.29715	8.91
HeLa	13	18	pass	FALSE		2.22367	16.38
HeLa	13	21	pass	FALSE		3.51969	27.72
HeLa	13	22	pass	FALSE		2.89841	14.65
HeLa	13	23	fail	FALSE		4.59479	48.66
HeLa	13	24	fail	FALSE		17.9086	75.06
HeLa	13	29	pass	TRUE	50+51	0.798921	32.82
HeLa	13	30	pass	TRUE	70+71	1.64159	66.18
HeLa	13	31		TRUE			36.53
HeLa	13	32	pass	TRUE	53+54	2.82882	37.13
HeLa	13	53	fail	FALSE		4.04253	33.61
HeLa	1	1	fail	TRUE	52+52	2.01727	41.43
HeLa	1	2	pass	TRUE	66+67	1.22484	32.72
HeLa	1	4	pass	TRUE	28+29
HeLa	1	6	pass	TRUE	39+40	1.28435	87.45
HeLa	1	8	pass	TRUE	45+46	4.31873	45.4
HeLa	1	15	pass	TRUE	58+59	3.18928	53.85
HeLa	1	16	pass	TRUE	54+55	1.68222	53.65
HeLa	1	17	fail	FALSE		3.91377	17.48
HeLa	1	18	pass	TRUE		1.29514	18.44
HeLa	1	20	pass	TRUE	42+43	1.73856	11.3
HeLa	1	21	pass	TRUE	61+62	1.332	21.14
HeLa	1	23	pass	TRUE		1.2872	18.62
HeLa	1	26	pass	TRUE	50+49	1.13535	36.87
HeLa	1	27	pass	TRUE		1.25546	42.03
HeLa	1	30	fail	TRUE
HeLa	1	42	pass	FALSE		3.55704	18.11
HeLa	1	43	fail	FALSE		5.47449	86.95
HeLa	1	62	pass	FALSE		0.799547	11.85
HeLa	1	63	pass	FALSE		0.172849	16.45
